# Supplementary material for: Comparative plastome analyses and phylogenetic insights of Blumea DC
Source: Front Plant Sci. 2026 May 7;17:1835658. doi: 10.3389/fpls.2026.1835658 (PMC13190592; doi:10.3389/fpls.2026.1835658)
Supplement: Supplementary Table 8 — SSRs identified in Blumea plastomes. [file Table8.xlsx]

## Sheet: Distribution of SSRs in LSC, IR
Distribution of SSRs in LSC, IRS, and SSC regions
	B. calcicola	B. oblongifolia	B. clarkei	B. sinuata	B. napifolia	B. megacephala	B. sessiliflora	B. riparia	B. eberhardtii	B. hieraciifolia	B. fistulosa	B. sericans	B. densiflora var. hookeri	B. densiflora var. densiflora	B. formosana	B. oxyodonta	B. tenella	B. balsamifera	B. aromatica	B. stricta	B. martiniana	B. lanceolaria	B. sagittata	B. henryi	B. axillaris
LSC	39	51	49	46	54	52	43	51	45	51	46	50	52	51	52	47	48	45	41	48	52	40	40	51	46
IR	8	8	8	8	6	8	8	8	8	8	8	6	8	8	8	8	8	8	8	10	8	8	8	8	8
SSC	7	6	6	6	7	8	7	6	6	6	6	6	5	5	4	4	6	6	6	7	7	6	5	6	4
Total	54	65	63	60	67	68	58	65	59	65	60	62	65	64	64	59	62	59	55	65	67	54	53	65	58

## Sheet: Number of different SSR type
Number of different SSR types
	B. calcicola	B. oblongifolia	B. clarkei	B. sinuata	B. napifolia	B. megacephala	B. sessiliflora	B. riparia	B. eberhardtii	B. hieraciifolia	B. fistulosa	B. sericans	B. densiflora var. hookeri	B. densiflora var. densiflora	B. formosana	B. oxyodonta	B. tenella	B. balsamifera	B. aromatica	B. stricta	B. martiniana	B. lanceolaria	B. sagittata	B. henryi	B. axillaris
Mono-	42	46	45	44	48	50	43	47	42	48	40	43	49	48	48	42	44	46	43	47	51	43	42	48	41
Di-	3	4	5	4	5	4	4	4	4	5	5	5	4	4	4	4	5	4	3	4	4	3	3	4	4
Tri-	3	6	4	3	5	5	3	5	4	5	5	5	4	4	4	4	3	2	3	6	4	2	2	4	4
Tetra-	6	9	9	9	9	9	8	9	9	7	10	9	7	7	7	8	8	7	6	8	7	6	6	7	8
Penta-													1	1	1	1	2				1			1	1
Hexa-																								1
Total	54	65	63	60	67	68	58	65	59	65	60	62	65	64	64	59	62	59	55	65	67	54	53	65	58

## Sheet: Distribution of non-shared SSR 
Distribution of non-shared SSR motifs across different species
Species	C	G	TG	TAA	TAT	ATA	TTA	AAT	ATT	ATTT	TTCT	ATTG	ATATA	TATAT	TATTT	ATAAA	TTTAAA
B. oxyodonta	0	0	1	1	0	0	0	0	1	0	0	0	1	0	0	0	0
B. axillaris	0	0	1	1	0	0	0	0	1	0	0	0	1	0	0	0	0
B. hieraciifolia	1	0	1	0	0	0	1	1	1	0	0	0	0	0	0	0	0
B. tenella		0	1	0	0	0	0	0	1	0	0	0	0	0	1	1	0
B. sinuata	1	0	1	0	0	0	0	0	1	0	0	0	0	0	0	0	0
B. sessiliflora	0	0	1	0	0	0	0	0	1	0	0	0	0	0	0	0	0
B. clarkei	0	0	1	1	0	0	0	0	1	1	0	0	0	0	0	0	0
B. fistulosa	1	0	1	1	1	0	1	0	0	1	1	1	0	0	0	0	0
B. napifolia	0	0	1	1	1	0	0	0	1	1	0	0	0	0	0	0	0
B. sericans	0	0	1	1	1	0	0	0	1	1	0	0	0	0	0	0	0
B. megacephala	0	0	1	1	0	0	1	0	1	1	0	0	0	0	0	0	0
B. riparia	1	0	1	1	0	0	1	0	1	1	0	0	0	0	0	0	0
B. oblongifolia	0	0	1	1	0	1	1	0	1	1	0	0	0	0	0	0	0
B. eberhardtii	0	0	1	1	0	0	0	0	1	1	0	0	0	0	0	0	0
B. densiflora var. hookeri	1	1	0	0	0	1	0	0	0	0	0	0	0	1	0	0	0
B. densiflora var. densiflora	1	1	0	0	0	1	0	0	0	0	0	0	0	1	0	0	0
B. formosana	1	1	0	0	0	1	0	0	0	0	0	0	0	1	0	0	0
B. henryi	1	1	0	0	0	1	0	0	0	0	0	0	0	1	0	0	1
B. martiniana	1	1	0	0	0	1	0	0	0	0	0	0	0	1	0	0	0
B. calcicola	1	1	0	0	1	0	0	0	0	0	0	0	0	0	0	0	0
B. aromatica	1	1	0	0	0	1	0	0	0	0	0	0	0	0	0	0	0
B. lanceolaria	1	1	0	0	0	0	0	0	0	0	0	0	0	0	0	0	0
B. sagittata	1	1	0	0	0	0	0	0	0	0	0	0	0	0	0	0	0
B. balsamifera	1	0	0	0	0	0	0	0	0	0	0	0	0	0	0	0	0
B. stricta	1	0	0	1	0	0	1	1	1	0	0	0	0	0	0	0	0
1 represents existence, while 0 represents non-existence.
