# Supplementary material for: Comparative plastome analyses and phylogenetic insights of Blumea DC
Source: Front Plant Sci. 2026 May 7;17:1835658. doi: 10.3389/fpls.2026.1835658 (PMC13190592; doi:10.3389/fpls.2026.1835658)
Supplement: Supplementary Table 9 — Statistics of codon usage and RSCU of protein-coding regions of 25 Blumea plastomes. [file Table9.xlsx]

## Sheet: Codon usage of protein-coding r
Amino Acid	Codon	1	2	3	4	5	6	7	8	9	10	11	12	13	14	15	16	17	18	19	20	21	22	23	24	25
Ala	GCG	133	132	131	134	132	132	133	133	132	131	133	131	131	133	130	132	133	131	131	132	131	130	131	132	132
	GCA	375	371	372	372	371	371	372	372	371	373	372	371	371	370	372	370	371	371	372	376	369	372	372	371	371
	GCU	578	580	577	575	578	580	581	579	580	577	580	578	577	576	577	578	576	578	577	576	579	575	580	580	581
	GCC	207	206	206	205	207	207	205	204	206	204	205	207	207	206	206	207	206	206	206	203	205	206	206	206	206
Cys	UGU	179	180	183	182	188	180	180	180	180	183	180	182	183	183	183	182	183	182	182	182	182	182	180	180	180
	UGC	68	67	63	62	62	66	67	67	66	64	67	63	63	63	62	63	63	63	63	65	63	63	66	66	66
Asp	GAU	722	723	725	723	720	721	722	723	721	727	723	728	727	723	726	726	722	726	727	725	729	725	721	721	721
	GAC	174	173	174	174	175	175	173	173	176	175	173	172	171	173	172	174	174	174	173	174	170	173	176	176	176
Glu	GAG	284	287	283	282	287	286	287	287	286	284	287	284	285	284	284	284	285	283	285	283	285	283	287	286	286
	GAA	884	884	882	884	878	882	881	881	882	882	882	882	884	883	881	882	882	881	882	882	881	882	881	882	880
Phe	UUU	876	879	867	865	872	878	879	879	878	868	881	869	867	867	869	868	866	870	869	865	868	870	878	878	877
	UUC	417	413	423	423	414	414	413	413	415	423	413	421	421	421	422	422	420	420	421	423	422	421	414	414	415
Gly	GGG	265	257	262	261	258	259	257	258	259	262	257	263	265	264	263	263	264	263	263	262	261	264	259	259	259
	GGA	595	602	601	599	602	603	602	602	602	601	602	596	595	597	597	596	597	596	596	598	600	598	602	603	604
	GGU	519	522	517	515	523	523	523	522	522	518	523	517	517	517	519	517	517	517	517	520	519	519	522	522	521
	GGC	182	182	184	187	181	181	182	182	183	184	182	187	185	186	186	187	187	187	187	184	186	184	183	182	183
His	CAU	393	390	389	389	390	393	390	390	393	389	390	387	387	386	389	388	388	388	388	391	385	388	393	392	393
	CAC	128	128	130	129	129	128	127	127	128	130	127	130	129	130	129	129	130	129	129	129	130	129	128	128	128
Ile	AUA	614	621	619	617	616	621	621	621	621	618	621	619	616	618	618	618	616	618	617	617	619	619	621	621	619
	AUU	961	953	966	959	962	953	953	953	953	967	953	961	961	959	956	958	956	958	959	968	958	956	953	953	954
	AUC	358	355	351	356	356	354	355	355	354	351	355	357	354	351	358	357	353	357	356	348	355	358	354	354	356
Lys	AAG	300	299	301	303	297	299	298	298	299	303	298	303	303	304	303	304	304	304	305	300	301	304	300	299	299
	AAA	892	896	896	896	893	895	897	899	895	898	896	894	902	895	900	895	896	896	895	897	903	900	895	895	895
Leu	UUG	506	505	502	501	505	503	506	506	502	502	506	504	505	501	505	504	501	504	505	501	501	504	504	504	504
	UUA	775	769	778	779	776	771	769	769	773	778	769	773	772	774	772	774	776	774	773	776	777	772	771	771	772
	CUG	135	140	135	140	135	139	140	140	139	135	140	139	140	142	138	139	142	139	139	139	138	140	139	139	139
	CUA	326	320	319	320	316	321	320	320	321	319	320	320	320	320	321	319	320	319	319	323	320	321	321	321	321
	CUU	520	520	520	521	516	519	520	520	520	521	520	520	519	520	521	520	519	521	520	519	521	521	520	520	519
	CUC	145	147	150	150	149	148	147	147	147	149	147	148	148	149	148	148	149	148	148	146	149	147	147	147	147
Met	AUG	544	545	537	541	547	544	545	545	544	540	545	541	543	542	544	541	542	541	542	540	541	543	544	544	544
Asn	AAU	857	862	864	864	869	864	864	864	864	862	864	865	858	857	864	863	859	865	863	865	862	861	863	864	863
	AAC	232	229	228	229	230	228	229	228	228	228	229	228	228	228	227	229	226	228	228	230	226	228	228	228	228
Pro	CCG	141	144	140	138	138	143	144	144	143	140	144	140	141	142	141	141	142	140	140	140	139	140	143	143	143
	CCA	274	272	281	280	275	272	271	271	271	281	271	280	277	278	278	279	279	280	279	278	281	280	272	272	272
	CCU	375	375	376	372	378	374	375	376	375	376	375	376	376	374	380	376	371	376	376	377	377	378	375	376	375
	CCC	169	163	163	168	167	166	163	163	166	163	163	166	167	166	164	166	166	166	167	166	164	165	165	165	165
Gln	CAG	189	190	187	192	189	191	190	190	191	188	190	189	190	191	189	190	191	190	190	190	190	190	191	191	191
	CAA	624	625	625	622	629	625	626	626	625	625	626	624	623	622	627	624	623	624	623	625	625	626	625	625	626
Arg	AGG	139	138	141	137	137	138	138	138	138	140	138	138	136	138	138	136	138	137	137	137	137	138	138	138	138
	AGA	410	412	411	413	418	411	412	411	412	412	412	415	414	411	414	416	411	415	413	415	415	415	411	411	410
	CGG	101	101	101	102	95	101	102	102	101	101	102	103	101	101	100	102	101	100	102	99	100	100	102	100	101
	CGA	304	305	300	301	306	302	304	304	302	299	304	298	298	300	297	298	299	300	298	297	296	297	301	302	301
	CGU	317	316	311	311	316	317	316	316	317	311	316	313	314	312	312	313	312	313	313	309	313	312	317	317	317
	CGC	83	84	87	86	88	85	84	84	85	87	84	86	87	86	87	86	86	86	87	88	87	87	85	86	85
Ser	AGU	357	357	354	355	356	357	357	357	358	355	357	355	356	355	356	356	354	356	356	356	355	356	357	357	357
	AGC	95	94	93	96	94	95	94	94	94	93	94	94	94	94	94	94	95	94	95	92	94	94	95	95	95
	UCG	136	136	138	138	133	136	135	135	135	138	135	135	137	140	135	134	138	135	135	133	134	136	134	135	135
	UCA	349	353	343	343	349	351	352	352	351	344	352	347	346	349	349	347	350	347	347	350	347	348	352	351	351
	UCU	503	507	503	506	502	510	503	503	511	507	503	510	509	510	509	509	510	509	510	510	507	509	511	511	509
	UCC	241	238	244	241	245	238	240	240	237	245	240	242	241	237	239	244	237	244	242	240	247	240	237	237	238
Thr	ACG	101	98	101	102	100	102	98	98	102	101	98	103	102	101	100	102	101	102	104	100	107	103	102	102	102
	ACA	358	362	355	360	360	361	362	362	360	356	362	356	355	357	358	357	356	357	355	357	353	356	361	361	361
	ACU	468	463	465	463	460	461	463	463	461	466	463	465	466	465	468	466	466	466	465	469	467	467	461	461	461
	ACC	208	209	213	210	210	208	209	210	208	212	209	211	210	212	210	211	211	211	211	210	210	210	208	208	208
Val	GUG	166	162	167	167	160	161	162	162	161	168	162	166	166	166	163	165	165	166	166	165	165	163	161	161	161
	GUA	480	487	478	478	488	486	487	487	485	480	487	481	481	482	483	482	483	482	482	479	482	483	486	486	487
	GUU	464	468	464	462	463	467	467	467	466	464	467	466	465	463	466	466	466	466	466	465	466	466	466	466	467
	GUC	137	140	139	142	143	140	140	140	141	137	140	135	135	137	136	135	137	135	136	140	134	136	141	141	139
Trp	UGG	409	407	408	410	408	408	407	407	408	409	407	409	409	409	409	409	408	409	409	409	409	409	408	408	408
Tyr	UAU	696	693	697	695	696	691	693	693	692	695	693	691	691	696	695	691	694	691	692	698	695	696	692	692	692
	UAC	164	164	160	161	165	165	166	166	164	161	166	164	165	161	161	164	162	164	163	160	163	160	164	164	164
Total		22602	22600	22580	22588	22602	22600	22598	22598	22600	22600	22600	22598	22586	22577	22600	22596	22575	22598	22596	22593	22595	22598	22600	22600	22598
注：1-25：B. balsamifera、B. aromatica、B. oxyodonta、B. tenella、B. purpurea、B. martiniana、B. lanceolaria、B. sagittata、B. henryi、B. axillaris、B. calcicola、B. oblongifolia、B. clarkei、B. sinuata、B. napifolia、B. megacephala、B. sessiliflora、B. riparia、B. eberhardtii、B. hieraciifolia、B. fistulosa、B. sericans、B. densiflora var. hookeri、B. densiflora var. densiflora、B. formosana.

## Sheet: Relative Synonymous Codon Usage
Codon	1	2	3	4	5	6	7	8	9	10	11	12	13	14	15	16	17	18	19	20	21	22	23	24	25
UUA	1.93	1.92	1.94	1.94	1.94	1.93	1.92	1.92	1.93	1.94	1.92	1.93	1.93	1.93	1.93	1.93	1.93	1.93	1.93	1.94	1.94	1.93	1.93	1.93	1.93
AGA	1.82	1.82	1.84	1.83	1.84	1.82	1.82	1.82	1.82	1.83	1.82	1.84	1.84	1.83	1.84	1.85	1.83	1.84	1.84	1.85	1.85	1.85	1.82	1.82	1.82
UCU	1.8	1.81	1.81	1.81	1.79	1.81	1.8	1.8	1.82	1.81	1.8	1.82	1.81	1.82	1.82	1.81	1.82	1.81	1.82	1.82	1.81	1.81	1.82	1.82	1.81
GCU	1.79	1.8	1.79	1.8	1.8	1.8	1.8	1.8	1.8	1.8	1.8	1.8	1.79	1.79	1.8	1.8	1.79	1.8	1.79	1.79	1.8	1.79	1.8	1.8	1.8
UAA	1.71	1.71	1.75	1.75	1.69	1.71	1.71	1.71	1.71	1.75	1.71	1.75	1.71	1.71	1.71	1.75	1.71	1.75	1.75	1.71	1.75	1.75	1.71	1.71	1.71
ACU	1.65	1.64	1.63	1.64	1.63	1.63	1.64	1.63	1.63	1.64	1.64	1.64	1.65	1.64	1.65	1.64	1.64	1.64	1.64	1.65	1.64	1.64	1.63	1.63	1.63
UAU	1.62	1.62	1.62	1.62	1.62	1.61	1.61	1.61	1.62	1.62	1.61	1.62	1.61	1.62	1.62	1.62	1.62	1.62	1.62	1.63	1.62	1.63	1.62	1.62	1.62
GAU	1.61	1.61	1.61	1.61	1.61	1.61	1.61	1.61	1.61	1.61	1.61	1.62	1.62	1.61	1.62	1.61	1.61	1.61	1.62	1.61	1.62	1.61	1.61	1.61	1.61
AAU	1.57	1.58	1.58	1.58	1.58	1.58	1.58	1.58	1.58	1.58	1.58	1.58	1.58	1.58	1.58	1.58	1.58	1.58	1.58	1.58	1.58	1.58	1.58	1.58	1.58
CCU	1.56	1.57	1.55	1.57	1.58	1.57	1.57	1.58	1.57	1.57	1.57	1.56	1.57	1.56	1.58	1.56	1.55	1.56	1.56	1.57	1.57	1.57	1.57	1.57	1.57
GGA	1.52	1.54	1.53	1.54	1.54	1.54	1.54	1.54	1.54	1.54	1.54	1.53	1.52	1.53	1.53	1.53	1.53	1.53	1.53	1.53	1.53	1.53	1.54	1.54	1.54
GUA	1.54	1.55	1.53	1.54	1.56	1.55	1.55	1.55	1.55	1.54	1.55	1.54	1.54	1.54	1.55	1.54	1.54	1.54	1.54	1.53	1.55	1.55	1.55	1.55	1.55
CAA	1.54	1.53	1.53	1.54	1.54	1.53	1.53	1.53	1.53	1.54	1.53	1.54	1.53	1.53	1.54	1.53	1.53	1.53	1.53	1.53	1.53	1.53	1.53	1.53	1.53
GAA	1.51	1.51	1.52	1.51	1.51	1.51	1.51	1.51	1.51	1.51	1.51	1.51	1.51	1.51	1.51	1.51	1.51	1.51	1.51	1.51	1.51	1.51	1.51	1.51	1.51
CAU	1.51	1.51	1.5	1.5	1.5	1.51	1.51	1.51	1.51	1.5	1.51	1.5	1.5	1.5	1.5	1.5	1.5	1.5	1.5	1.5	1.5	1.5	1.51	1.51	1.51
AAA	1.5	1.5	1.49	1.5	1.5	1.5	1.5	1.5	1.5	1.5	1.5	1.49	1.5	1.49	1.5	1.49	1.49	1.49	1.49	1.5	1.5	1.5	1.5	1.5	1.5
UGU	1.45	1.46	1.49	1.48	1.5	1.46	1.46	1.46	1.46	1.48	1.46	1.49	1.49	1.49	1.49	1.49	1.49	1.49	1.49	1.47	1.49	1.49	1.46	1.46	1.46
AUU	1.49	1.48	1.49	1.5	1.49	1.48	1.48	1.48	1.48	1.5	1.48	1.49	1.49	1.49	1.48	1.49	1.49	1.49	1.49	1.5	1.49	1.48	1.48	1.48	1.48
GUU	1.49	1.49	1.48	1.49	1.48	1.49	1.49	1.49	1.49	1.49	1.49	1.49	1.49	1.48	1.49	1.49	1.49	1.49	1.49	1.49	1.49	1.49	1.49	1.49	1.49
CGU	1.4	1.4	1.38	1.38	1.39	1.4	1.4	1.4	1.4	1.38	1.4	1.39	1.4	1.39	1.39	1.39	1.39	1.39	1.39	1.38	1.39	1.39	1.4	1.4	1.41
UUU	1.36	1.36	1.34	1.34	1.36	1.36	1.36	1.36	1.36	1.34	1.36	1.35	1.35	1.35	1.35	1.35	1.35	1.35	1.35	1.34	1.35	1.35	1.36	1.36	1.36
CGA	1.35	1.35	1.34	1.33	1.35	1.34	1.35	1.35	1.34	1.33	1.35	1.32	1.32	1.34	1.32	1.32	1.33	1.33	1.32	1.32	1.32	1.32	1.33	1.34	1.34
GGU	1.33	1.34	1.32	1.32	1.34	1.34	1.34	1.34	1.33	1.32	1.34	1.32	1.32	1.32	1.33	1.32	1.32	1.32	1.32	1.33	1.33	1.33	1.33	1.33	1.33
CUU	1.3	1.3	1.3	1.3	1.29	1.3	1.3	1.3	1.3	1.3	1.3	1.3	1.3	1.3	1.3	1.3	1.29	1.3	1.3	1.3	1.3	1.3	1.3	1.3	1.3
ACA	1.26	1.28	1.27	1.25	1.27	1.28	1.28	1.28	1.27	1.25	1.28	1.25	1.25	1.26	1.26	1.26	1.26	1.26	1.25	1.26	1.24	1.25	1.28	1.28	1.28
AGU	1.27	1.27	1.27	1.26	1.27	1.27	1.27	1.27	1.27	1.27	1.27	1.27	1.27	1.26	1.27	1.27	1.26	1.27	1.27	1.27	1.26	1.27	1.27	1.27	1.27
UUG	1.26	1.26	1.25	1.25	1.26	1.26	1.26	1.26	1.25	1.25	1.26	1.26	1.26	1.25	1.26	1.26	1.25	1.26	1.26	1.25	1.25	1.26	1.26	1.26	1.26
UCA	1.25	1.26	1.23	1.23	1.25	1.25	1.26	1.26	1.25	1.23	1.26	1.24	1.23	1.24	1.24	1.24	1.25	1.24	1.24	1.25	1.24	1.24	1.25	1.25	1.25
CCA	1.14	1.14	1.17	1.17	1.15	1.14	1.14	1.14	1.14	1.17	1.14	1.16	1.15	1.16	1.15	1.16	1.16	1.16	1.16	1.16	1.17	1.16	1.14	1.14	1.14
GCA	1.16	1.15	1.16	1.16	1.15	1.15	1.15	1.16	1.15	1.16	1.15	1.15	1.15	1.15	1.16	1.15	1.15	1.15	1.16	1.17	1.15	1.16	1.15	1.15	1.15
AUG	1	1	1	1	1	1	1	1	1	1	1	1	1	1	1	1	1	1	1	1	1	1	1	1	1
UGG	1	1	1	1	1	1	1	1	1	1	1	1	1	1	1	1	1	1	1	1	1	1	1	1	1
AUA	0.95	0.97	0.96	0.96	0.96	0.97	0.97	0.97	0.97	0.96	0.97	0.96	0.96	0.96	0.96	0.96	0.96	0.96	0.96	0.96	0.96	0.96	0.97	0.97	0.96
UCC	0.86	0.85	0.86	0.88	0.88	0.85	0.86	0.86	0.84	0.87	0.86	0.86	0.86	0.84	0.85	0.87	0.84	0.87	0.86	0.86	0.88	0.86	0.84	0.84	0.85
CUA	0.81	0.8	0.8	0.8	0.79	0.8	0.8	0.8	0.8	0.8	0.8	0.8	0.8	0.8	0.8	0.8	0.8	0.8	0.8	0.81	0.8	0.8	0.8	0.8	0.8
ACC	0.73	0.74	0.74	0.75	0.74	0.74	0.74	0.74	0.74	0.75	0.74	0.74	0.74	0.75	0.74	0.74	0.74	0.74	0.74	0.74	0.74	0.74	0.74	0.74	0.74
UAG	0.76	0.72	0.72	0.76	0.73	0.72	0.72	0.72	0.72	0.76	0.72	0.72	0.72	0.72	0.72	0.72	0.72	0.72	0.72	0.76	0.72	0.68	0.72	0.72	0.72
CCC	0.7	0.68	0.7	0.68	0.7	0.7	0.68	0.68	0.7	0.68	0.68	0.69	0.7	0.69	0.68	0.69	0.69	0.69	0.69	0.69	0.68	0.69	0.69	0.69	0.69
GGG	0.68	0.66	0.67	0.67	0.66	0.66	0.66	0.66	0.66	0.67	0.66	0.67	0.68	0.68	0.67	0.67	0.67	0.67	0.67	0.67	0.67	0.67	0.66	0.66	0.66
UUC	0.65	0.64	0.66	0.66	0.64	0.64	0.64	0.64	0.64	0.66	0.64	0.65	0.65	0.65	0.65	0.65	0.65	0.65	0.65	0.66	0.65	0.65	0.64	0.64	0.64
GCC	0.64	0.64	0.64	0.64	0.64	0.64	0.64	0.63	0.64	0.64	0.64	0.64	0.64	0.64	0.64	0.64	0.64	0.64	0.64	0.63	0.64	0.64	0.64	0.64	0.64
AGG	0.62	0.61	0.61	0.62	0.6	0.61	0.61	0.61	0.61	0.62	0.61	0.61	0.6	0.61	0.61	0.6	0.61	0.61	0.61	0.61	0.61	0.61	0.61	0.61	0.61
CCG	0.59	0.6	0.58	0.58	0.58	0.6	0.6	0.6	0.6	0.58	0.6	0.58	0.59	0.59	0.59	0.59	0.59	0.58	0.58	0.58	0.58	0.58	0.6	0.6	0.6
AUC	0.56	0.55	0.55	0.54	0.55	0.55	0.55	0.55	0.55	0.54	0.55	0.55	0.55	0.55	0.56	0.55	0.55	0.55	0.55	0.54	0.55	0.56	0.55	0.55	0.55
GUG	0.53	0.52	0.53	0.53	0.51	0.51	0.52	0.52	0.51	0.54	0.52	0.53	0.53	0.53	0.52	0.53	0.53	0.53	0.53	0.53	0.53	0.52	0.51	0.51	0.51
UGA	0.53	0.57	0.53	0.49	0.58	0.57	0.57	0.57	0.57	0.49	0.57	0.53	0.57	0.57	0.57	0.53	0.57	0.53	0.53	0.53	0.53	0.57	0.57	0.57	0.57
UGC	0.55	0.54	0.51	0.52	0.5	0.54	0.54	0.54	0.54	0.52	0.54	0.51	0.51	0.51	0.51	0.51	0.51	0.51	0.51	0.53	0.51	0.51	0.54	0.54	0.54
AAG	0.5	0.5	0.51	0.51	0.5	0.5	0.5	0.5	0.5	0.5	0.5	0.51	0.5	0.51	0.5	0.51	0.51	0.51	0.51	0.5	0.5	0.51	0.5	0.5	0.5
CAC	0.49	0.49	0.5	0.5	0.5	0.49	0.49	0.49	0.49	0.5	0.49	0.5	0.5	0.5	0.5	0.5	0.5	0.5	0.5	0.5	0.5	0.5	0.49	0.49	0.49
UCG	0.49	0.48	0.49	0.49	0.48	0.48	0.48	0.48	0.48	0.49	0.48	0.48	0.49	0.5	0.48	0.48	0.49	0.48	0.48	0.47	0.48	0.48	0.48	0.48	0.48
GAG	0.49	0.49	0.48	0.49	0.49	0.49	0.49	0.49	0.49	0.49	0.49	0.49	0.49	0.49	0.49	0.49	0.49	0.49	0.49	0.49	0.49	0.49	0.49	0.49	0.49
GGC	0.47	0.47	0.48	0.47	0.46	0.46	0.47	0.47	0.47	0.47	0.47	0.48	0.47	0.48	0.48	0.48	0.48	0.48	0.48	0.47	0.48	0.47	0.47	0.46	0.47
CAG	0.46	0.47	0.47	0.46	0.46	0.47	0.47	0.47	0.47	0.46	0.47	0.46	0.47	0.47	0.46	0.47	0.47	0.47	0.47	0.47	0.47	0.47	0.47	0.47	0.47
GUC	0.44	0.45	0.45	0.44	0.46	0.45	0.45	0.45	0.45	0.44	0.45	0.43	0.43	0.44	0.44	0.43	0.44	0.43	0.44	0.45	0.43	0.44	0.45	0.45	0.44
CGG	0.45	0.45	0.45	0.45	0.42	0.45	0.45	0.45	0.45	0.45	0.45	0.46	0.45	0.45	0.45	0.45	0.45	0.44	0.45	0.44	0.45	0.44	0.45	0.44	0.45
AAC	0.43	0.42	0.42	0.42	0.42	0.42	0.42	0.42	0.42	0.42	0.42	0.42	0.42	0.42	0.42	0.42	0.42	0.42	0.42	0.42	0.42	0.42	0.42	0.42	0.42
GCG	0.41	0.41	0.42	0.41	0.41	0.41	0.41	0.41	0.41	0.41	0.41	0.41	0.41	0.41	0.4	0.41	0.41	0.41	0.41	0.41	0.41	0.41	0.41	0.41	0.41
GAC	0.39	0.39	0.39	0.39	0.39	0.39	0.39	0.39	0.39	0.39	0.39	0.38	0.38	0.39	0.38	0.39	0.39	0.39	0.38	0.39	0.38	0.39	0.39	0.39	0.39
CGC	0.37	0.37	0.38	0.39	0.39	0.38	0.37	0.37	0.38	0.39	0.37	0.38	0.39	0.38	0.39	0.38	0.38	0.38	0.39	0.39	0.39	0.39	0.38	0.38	0.38
UAC	0.38	0.38	0.38	0.38	0.38	0.39	0.39	0.39	0.38	0.38	0.39	0.38	0.39	0.38	0.38	0.38	0.38	0.38	0.38	0.37	0.38	0.37	0.38	0.38	0.38
CUC	0.36	0.37	0.37	0.37	0.37	0.37	0.37	0.37	0.37	0.37	0.37	0.37	0.37	0.37	0.37	0.37	0.37	0.37	0.37	0.36	0.37	0.37	0.37	0.37	0.37
ACG	0.36	0.35	0.36	0.36	0.35	0.36	0.35	0.35	0.36	0.36	0.35	0.36	0.36	0.36	0.35	0.36	0.36	0.36	0.37	0.35	0.38	0.36	0.36	0.36	0.36
CUG	0.34	0.35	0.35	0.34	0.34	0.35	0.35	0.35	0.35	0.34	0.35	0.35	0.35	0.35	0.34	0.35	0.35	0.35	0.35	0.35	0.34	0.35	0.35	0.35	0.35
AGC	0.34	0.33	0.34	0.33	0.34	0.34	0.34	0.34	0.33	0.33	0.34	0.34	0.34	0.33	0.34	0.33	0.34	0.33	0.34	0.33	0.33	0.34	0.34	0.34	0.34
注：1-25：B. balsamifera、B. aromatica、B. oxyodonta、B. tenella、B. purpurea、B. martiniana、B. lanceolaria、B. sagittata、B. henryi、B. axillaris、B. calcicola、B. oblongifolia、B. clarkei、B. sinuata、B. napifolia、B. megacephala、B. sessiliflora、B. riparia、B. eberhardtii、B. hieraciifolia、B. fistulosa、B. sericans、B. densiflora var. hookeri、B. densiflora var. densiflora、B. formosana.
